# Supplementary material for: Effects of dietary supplementation with a mixed blueberry and grape extract on working memory in aged beagle dogs
Source: J Nutr Sci. 2017 Jul 12;6:e35. doi: 10.1017/jns.2017.33 (PMC5672304; doi:10.1017/jns.2017.33)
Supplement: Supplementary file 1 [file S2048679017000337sup.zip]

Archive with 2 entries (2 files):
- S2048679017000337sup002.doc
- S2048679017000337sup001.doc
